# Supplementary material for: Hypothalamic CREB Regulates the Expression of Pomc-Processing Enzyme Pcsk2
Source: Cells. 2022 Jun 22;11(13):1996. doi: 10.3390/cells11131996 (PMC9265861; doi:10.3390/cells11131996)
Supplement: Supplementary file 1 [file cells-11-01996-s001.zip]

Archive with 2 entries (2 files):
- cells-1761188-supplementary.pdf
- Supplementary Table S9. Potential targets for CREB. Presented in the accompanying Excel file..xlsx
