# Supplementary material for: Hypothalamic CREB Regulates the Expression of Pomc-Processing Enzyme Pcsk2
Source: Cells. 2022 Jun 22;11(13):1996. doi: 10.3390/cells11131996 (PMC9265861; doi:10.3390/cells11131996)
Supplement: Supplementary file 1 [file cells-11-01996-s001.zip › Supplementary Table S9. Potential targets for CREB. Presented in the accompanying Excel file..xlsx]

## Sheet: Sheet1
Ensembl ID	Gene Symbol	Relative Importance	Gene Name	Function
ENSMUSG00000052760	A630001G21Rik	1.54801	RIKEN cDNA A630001G21 gene(A630001G21Rik)	It enables DNA binding, SP140L ortholog.
ENSMUSG00000057230	Aak1	1.18103	AP2 associated kinase 1(Aak1)	Regulates clathrin-mediated endocytosis by phosphorylating the AP2M1/mu2 subunit of the adaptor protein complex 2 (AP-2).
ENSMUSG00000025375	Aatk	1.16379	apoptosis-associated tyrosine kinase(Aatk)	May be involved in neuronal differentiation.
ENSMUSG00000026198	Abcb6	1.41688	ATP-binding cassette, sub-family B (MDR/TAP), member 6(Abcb6)	ATP-dependent transporter that catalyzes the transport of a broad-spectrum of porphyrins from the cytoplasm to the extracellular space through the plasma membrane or into the vesicle lumen.
ENSMUSG00000085042	Abhd11os	1.1401	abhydrolase domain containing 11, opposite strand(Abhd11os)	Abhd11os overexpression produces neuroprotection in Huntington Disease.
ENSMUSG00000038007	Acer2	1.05996	alkaline ceramidase 2(Acer2)	Golgi ceramidase that catalyzes the hydrolysis of ceramides into sphingoid bases like sphingosine and free fatty acids at alkaline pH.
ENSMUSG00000031278	Acsl4	1.11848	acyl-CoA synthetase long-chain family member 4(Acsl4)	Catalyzes the conversion of long-chain fatty acids to their active form acyl-CoA for both synthesis of cellular lipids, and degradation via beta-oxidation.
ENSMUSG00000024256	Adcyap1	1.47955	adenylate cyclase activating polypeptide 1(Adcyap1)	Binding to its receptor activates G proteins and stimulates adenylate cyclase in pituitary cells.
ENSMUSG00000032915	Adgre4	2.04081	adhesion G protein-coupled receptor E4(Adgre4)	May mediate the cellular interaction between myeloid cells and B-cells.
ENSMUSG00000047773	Ankfn1	1.34933	ankyrin-repeat and fibronectin type III domain containing 1(Ankfn1)	it is downregulated in woundhealing.
ENSMUSG00000025172	Ankrd2	1.00885	ankyrin repeat domain 2 (stretch responsive muscle)(Ankrd2)	Functions as a negative regulator of myocyte differentiation.
ENSMUSG00000045034	Ankrd34b	1.31178	ankyrin repeat domain 34B(Ankrd34b)	Cytosolic Phosphoprotein, dendritic phosphoprotein.
ENSMUSG00000058230	Arhgap35	1.93439	Rho GTPase activating protein 35(Arhgap35)	Rho GTPase-activating protein (GAP).
ENSMUSG00000061759	Armt1	1.03116	acidic residue methyltransferase 1(Armt1)	Metal-dependent phosphatase that shows phosphatase activity against several substrates, including fructose-1-phosphate and fructose-6-phosphate.
ENSMUSG00000023017	Asic1	3.6667	acid-sensing (proton-gated) ion channel 1(Asic1)	Acid-Sensing Ion Channel.
ENSMUSG00000020566	Atp6v1c2	5.70315	ATPase, H+ transporting, lysosomal V1 subunit C2(Atp6v1c2)	Subunit of the peripheral V1 complex of vacuolar ATPase.
ENSMUSG00000027312	Atrn	1.09436	attractin(Atrn)	Involved in the initial immune cell clustering during inflammatory response and may regulate chemotactic activity of chemokines. May play a role in melanocortin signaling pathways that regulate energy homeostasis and hair color.
ENSMUSG00000037727	Avp	1.0751	arginine vasopressin(Avp)	Specifically binds vasopressin.
ENSMUSG00000086003	B230206L02Rik	1.33904	RIKEN cDNA B230206L02 gene(B230206L02Rik)	Unclassified gene.
ENSMUSG00000041684	Bivm	1.51848	basic, immunoglobulin-like variable motif containing(Bivm)	It enables protein binding.
ENSMUSG00000040481	Bptf	1.5176	bromodomain PHD finger transcription factor(Bptf)	Histone-binding component of NURF (nucleosome-remodeling factor), a complex which catalyzes ATP-dependent nucleosome sliding and facilitates transcription of chromatin.
ENSMUSG00000031660	Brd7	3.43618	bromodomain containing 7(Brd7)	Acts both as coactivator and as corepressor. May play a role in chromatin remodeling.
ENSMUSG00000085154	C130046K22Rik	1.03962	RIKEN cDNA C130046K22 gene	Unclassified gene.
ENSMUSG00000030279	C2cd5	2.4364	C2 calcium-dependent domain containing 5(C2cd5)	Required for insulin-stimulated glucose transport and glucose transporter SLC2A4/GLUT4 translocation from intracellular glucose storage vesicle (GSV) to the plasma membrane (PM) in adipocytes.
ENSMUSG00000028972	Car6	1.21354	carbonic anhydrase 6(Car6)	Reversible hydration of carbon dioxide.
ENSMUSG00000098176	Ccdc166	1.03744	coiled-coil domain containing 166(Ccdc166)	Unclassified gene.
ENSMUSG00000062961	Ccdc177	1.0985	coiled-coil domain containing 177(Ccdc177)	Unclassified gene.
ENSMUSG00000027676	Ccdc39	4.63701	coiled-coil domain containing 39(Ccdc39)	Required for assembly of dynein regulatory complex (DRC) and inner dynein arm (IDA) complexes.
ENSMUSG00000000184	Ccnd2	5.24316	cyclin D2(Ccnd2)	Regulatory component of the cyclin D2-CDK4 (DC) complex.
ENSMUSG00000043987	Cep164	1.06691	centrosomal protein 164(Cep164)	Plays a role in microtubule organization and/or maintenance for the formation of primary cilia.
ENSMUSG00000097164	Cep83os	1.95728	centrosomal protein 83, opposite strand(Cep83os)	Interacts with 4-hydroxyphenyl retinamide; ethanol; triptonide.
ENSMUSG00000029229	Chic2	1.06579	cysteine-rich hydrophobic domain 2(Chic2)	member of a highly conserved family of proteins with a cysteine-rich hydrophobic (CHIC) motif; resemble the cysteine string proteins, which function in exocytosis.
ENSMUSG00000030077	Chl1	1.10469	cell adhesion molecule L1-like(Chl1)	Extracellular matrix and cell adhesion protein that plays a role in nervous system development and in synaptic plasticity.
ENSMUSG00000014609	Chrne	1.59806	cholinergic receptor, nicotinic, epsilon polypeptide(Chrne)	After binding acetylcholine, the AChR responds by an extensive change in conformation that affects all subunits and leads to opening of an ion-conducting channel across the plasma membrane.
ENSMUSG00000027079	Clp1	1.06469	CLP1, cleavage and polyadenylation factor I subunit(Clp1)	Polynucleotide kinase that can phosphorylate the 5'-hydroxyl groups of double-stranded RNA (dsRNA), single-stranded RNA (ssRNA), double-stranded DNA (dsDNA) and double-stranded DNA:RNA hybrids.
ENSMUSG00000026514	Cnih3	1.14249	cornichon family AMPA receptor auxiliary protein 3(Cnih3)	Regulates the trafficking and gating properties of AMPA-selective glutamate receptors (AMPARs).
ENSMUSG00000040690	Col16a1	1.51782	collagen, type XVI, alpha 1(Col16a1)	Involved in mediating cell attachment and inducing integrin-mediated cellular reactions, such as cell spreading and alterations in cell morphology.
ENSMUSG00000029625	Cpsf4	2.19715	cleavage and polyadenylation specific factor 4(Cpsf4)	Component of the cleavage and polyadenylation specificity factor (CPSF) complex that play a key role in pre-mRNA 3'-end formation.
ENSMUSG00000021680	Crhbp	1.94897	corticotropin releasing hormone binding protein(Crhbp)	Binds CRF and inactivates it. May prevent inappropriate pituitary-adrenal stimulation in pregnancy.
ENSMUSG00000051851	Cxx1c	1.50468	CAAX box 1C(Cxx1c)	It is related to protein binding.
ENSMUSG00000026385	Dbi	1.59785	diazepam binding inhibitor(Dbi)	Binds medium- and long-chain acyl-CoA esters with very high affinity and may function as an intracellular carrier of acyl-CoA esters.
ENSMUSG00000075707	Dio3	1.06807	deiodinase, iodothyronine type III(Dio3)	Responsible for the deiodination of T4 (3,5,3',5'-tetraiodothyronine) into RT3 (3,3',5'-triiodothyronine) and of T3 (3,5,3'-triiodothyronine) into T2 (3,3'-diiodothyronine).
ENSMUSG00000040035	Disp2	1.09876	dispatched homolog 2 (Drosophila)(Disp2)	CDK-mediated phosphorylation and removal of Cdc6 and Signaling by GPCR.
ENSMUSG00000015932	Dstn	1.1598	destrin(Dstn)	Actin-depolymerizing protein. Severs actin filaments (F-actin) and binds to actin monomers (G-actin). Acts in a pH-independent manner.
ENSMUSG00000027001	Dusp19	1.26173	dual specificity phosphatase 19(Dusp19)	Has a dual specificity toward Ser/Thr and Tyr-containing proteins.
ENSMUSG00000031668	Eif2ak3	2.17932	eukaryotic translation initiation factor 2 alpha kinase 3(Eif2ak3)	Key activator of the integrated stress response (ISR) required for adaptation to various stress, such as unfolded protein response (UPR) and low amino acid availability.
ENSMUSG00000024240	Epc1	1.22689	enhancer of polycomb homolog 1 (Drosophila)(Epc1)	Component of the NuA4 histone acetyltransferase (HAT) complex which is involved in transcriptional activation of select genes principally by acetylation of nucleosomal histones H4 and H2A.
ENSMUSG00000028552	Eps15	1.37318	epidermal growth factor receptor pathway substrate 15(Eps15)	Involved in cell growth regulation.
ENSMUSG00000061286	Exosc5	1.44494	exosome component 5(Exosc5)	Non-catalytic component of the RNA exosome complex which has 3'->5' exoribonuclease activity and participates in a multitude of cellular RNA processing and degradation events.
ENSMUSG00000038014	Fam120a	1.21978	family with sequence similarity 120, member A(Fam120a)	Critical component of the oxidative stress-induced survival signaling.
ENSMUSG00000036022	Fam122b	1.10075	family with sequence similarity 122, member B(Fam122b)	It enables protein serine/threonine phosphatase inhibitor activity.
ENSMUSG00000042595	Fam199x	3.28826	family with sequence similarity 199, X-linked(Fam199x)	It enables protein binding.
ENSMUSG00000027495	Fam210b	1.10648	family with sequence similarity 210, member B(Fam210b)	Involved in cell proliferation and tumor cell growth suppression.
ENSMUSG00000027086	Fastkd1	3.0724	FAST kinase domains 1(Fastkd1)	Involved in the down-regulation of mitochondrial MT-ND3 mRNA levels which leads to decreased respiratory complex I abundance and activity.
ENSMUSG00000041556	Fbxo2	1.82672	F-box protein 2(Fbxo2)	Involved in the endoplasmic reticulum-associated degradation pathway (ERAD).
ENSMUSG00000008136	Fhl2	1.44987	four and a half LIM domains 2(Fhl2)	Inhibits the transcriptional activity of FOXO1 and its apoptotic function by enhancing the interaction of FOXO1 with SIRT1 and FOXO1 deacetylation.
ENSMUSG00000054752	Fsd1l	2.96152	fibronectin type III and SPRY domain containing 1-like(Fsd1l)	It enables protein binding.
ENSMUSG00000021065	Fut8	2.5351	fucosyltransferase 8(Fut8)	Catalyzes the addition of fucose in alpha 1-6 linkage to the first GlcNAc residue, next to the peptide chains in N-glycans.
ENSMUSG00000004508	Gab2	1.63088	growth factor receptor bound protein 2-associated protein 2(Gab2)	Adapter protein which acts downstream of several membrane receptors including cytokine, antigen, hormone, cell matrix and growth factor receptors to regulate multiple signaling pathways.
ENSMUSG00000028467	Gba2	1.47171	glucosidase beta 2(Gba2)	Non-lysosomal glucosylceramidase that catalyzes the hydrolysis of glucosylceramide (GlcCer) to free glucose and ceramide.
ENSMUSG00000086606	Gm13205	1.63501	predicted gene 13205	lncRNA gene.
ENSMUSG00000086995	Gm13544	1.11331	predicted gene 13544(Gm13544)	lncRNA gene.
ENSMUSG00000090230	Gm16315	1.01932	predicted gene 16315	lncRNA gene.
ENSMUSG00000097367	Gm26718	1.20995	predicted gene, 26718	Large intergenic non-coding RNAs (lincRNAs).
ENSMUSG00000100071	Gm28707	1.0653	predicted gene 28707	lncRNA gene.
ENSMUSG00000103261	Gm36981	1.09919	predicted gene, 36981	Unclassified non-coding RNA gene.
ENSMUSG00000102349	Gm37376	3.77064	predicted gene, 37376	Unclassified gene.
ENSMUSG00000104503	Gm37738	1.23386	predicted gene, 37738	Unclassified gene.
ENSMUSG00000102662	Gm38377	1.03413	predicted gene, 38377	Unclassified gene.
ENSMUSG00000068284	Gm608	2.41028	Upstream transcription factor family member 3; Predicted gene 608 (2221 aa)	Involved in the negative regulation of epithelial-mesenchymal transition.
ENSMUSG00000001157	Gmcl1	3.89269	germ cell-less, spermatogenesis associated 1(Gmcl1)	Enhances the degradation of MDM2 and increases the amount of p53 probably by modulating the nucleocytoplasmic transport.
ENSMUSG00000026827	Gpd2	1.52396	glycerol phosphate dehydrogenase 2, mitochondrial(Gpd2)	Calcium-responsive mitochondrial glycerol-3-phosphate dehydrogenase which seems to be a key component of the pancreatic beta-cell glucose-sensing device.
ENSMUSG00000043441	Gpr149	1.15828	G protein-coupled receptor 149(Gpr149)	Enables G protein-coupled receptor activity.
ENSMUSG00000045509	Gpr150	1.08106	G protein-coupled receptor 150(Gpr150)	Enables G protein-coupled receptor activity.
ENSMUSG00000041762	Gpr155	1.04881	G protein-coupled receptor 155(Gpr155)	Enables G protein-coupled receptor activity.
ENSMUSG00000031210	Gpr165	1.15286	G protein-coupled receptor 165(Gpr165)	Enables G protein-coupled receptor activity.
ENSMUSG00000019828	Grm1	1.32823	glutamate receptor, metabotropic 1(Grm1)	G-protein coupled receptor for glutamate.
ENSMUSG00000036890	Gtdc1	1.85133	glycosyltransferase-like domain containing 1(Gtdc1)	Enables transferase activity, transferring glycosyl groups.
ENSMUSG00000032360	Hcrtr2	2.55625	hypocretin (orexin) receptor 2(Hcrtr2)	Nonselective, high-affinity receptor for both orexin-A and orexin-B neuropeptides.
ENSMUSG00000022849	Hspbap1	3.5571	Hspb associated protein 1(Hspbap1)	May play a role in cellular stress response.
ENSMUSG00000008590	Htr3b	1.43656	5-hydroxytryptamine (serotonin) receptor 3B(Htr3b)	One of the several different receptors for 5-hydroxytryptamine (serotonin).
ENSMUSG00000037035	Inhbb	2.17209	inhibin beta-B(Inhbb)	Inhibins and activins inhibit and activate, respectively, the secretion of follitropin by the pituitary gland.
ENSMUSG00000034154	Ino80	2.1599	INO80 complex subunit(Ino80)	ATPase component of the chromatin remodeling INO80 complex which is involved in transcriptional regulation, DNA replication and DNA repair.
ENSMUSG00000074766	Ism1	6.2854	isthmin 1, angiogenesis inhibitor(Ism1)	Acts as an angiogenesis inhibitor.
ENSMUSG00000038855	Itpkb	1.03036	inositol 1,4,5-trisphosphate 3-kinase B(Itpkb)	IP3K is activated by calmodulin. Form B is much more sensitive to calcium/calmodulin than form A.
ENSMUSG00000023150	Ivns1abp	1.68773	influenza virus NS1A binding protein(Ivns1abp)	Involved in many cell functions, including pre-mRNA splicing, the aryl hydrocarbon receptor (AHR) pathway, F-actin organization and protein ubiquitination.
ENSMUSG00000043881	Kbtbd7	2.31771	kelch repeat and BTB (POZ) domain containing 7(Kbtbd7)	Regulates RAC1 signal transduction and downstream biological processes, including the organization of the cytoskeleton, cell migration and cell proliferation.
ENSMUSG00000035681	Kcnc2	1.05182	potassium voltage gated channel, Shaw-related subfamily, member 2(Kcnc2)	Voltage-gated potassium channel that mediates transmembrane potassium transport in excitable membranes, primarily in the brain.
ENSMUSG00000034402	Kcnh5	2.48342	potassium voltage-gated channel, subfamily H (eag-related), member 5(Kcnh5)	Pore-forming (alpha) subunit of voltage-gated potassium channel.
ENSMUSG00000033326	Kdm4a	1.04908	lysine (K)-specific demethylase 4A(Kdm4a)	Histone demethylase that specifically demethylates 'Lys-9' and 'Lys-36' residues of histone H3, thereby playing a central role in histone code.
ENSMUSG00000042207	Kdm5b	1.14869	lysine (K)-specific demethylase 5B(Kdm5b)	Histone demethylase that demethylates 'Lys-4' of histone H3, thereby playing a central role in histone code.
ENSMUSG00000022905	Kpna1	1.22989	karyopherin (importin) alpha 1(Kpna1)	Functions in nuclear protein import as an adapter protein for nuclear receptor KPNB1.
ENSMUSG00000050587	Lrrc4c	1.58304	leucine rich repeat containing 4C(Lrrc4c)	May promote neurite outgrowth of developing thalamic neurons.
ENSMUSG00000022375	Lrrc6	1.39687	leucine rich repeat containing 6 (testis)(Lrrc6)	Acts as a crucial component in the formation and motility of spermatozoal flagella.
ENSMUSG00000051510	Mafg	2.50117	v-maf musculoaponeurotic fibrosarcoma oncogene family, protein G (avian)(Mafg)	The small Mafs behave as transcriptional repressors when they dimerize among themselves.
ENSMUSG00000024242	Map4k3	1.92451	mitogen-activated protein kinase kinase kinase kinase 3(Map4k3)	May play a role in the response to environmental stress. Appears to act upstream of the JUN N-terminal pathway.
ENSMUSG00000026977	March7	1.24933	membrane-associated ring finger (C3HC4) 7(March7)	E3 ubiquitin-protein ligase which may specifically enhance the E2 activity of HIP2.
ENSMUSG00000056476	Med12l	1.1184	mediator complex subunit 12-like(Med12l)	May be a component of the Mediator complex, a coactivator involved in the regulated transcription of nearly all RNA polymerase II-dependent genes.
ENSMUSG00000042428	Mgat3	4.10653	mannoside acetylglucosaminyltransferase 3(Mgat3)	It is involved in the regulation of the biosynthesis and biological function of glycoprotein oligosaccharides.
ENSMUSG00000026743	Mllt10	2.44552	myeloid/lymphoid or mixed-lineage leukemia; translocated to, 10(Mllt10)	Probably involved in transcriptional regulation.
ENSMUSG00000014850	Msh3	2.22396	mutS homolog 3(Msh3)	Component of the post-replicative DNA mismatch repair system (MMR).
ENSMUSG00000064368	mt-Nd6	1.09267	mitochondrially encoded NADH dehydrogenase 6	Core subunit of the mitochondrial membrane respiratory chain NADH dehydrogenase (Complex I).
ENSMUSG00000034617	Mtrr	3.51451	5-methyltetrahydrofolate-homocysteine methyltransferase reductase(Mtrr)	Key enzyme in methionine and folate homeostasis.
ENSMUSG00000001156	Mxd1	1.04687	MAX dimerization protein 1(Mxd1)	Component of a transcriptional repressor complex together with MAX.
ENSMUSG00000028654	Mycl	1.11546	v-myc avian myelocytomatosis viral oncogene lung carcinoma derived(Mycl)	It has DNA-binding transcription factor activity and protein dimerization activity.
ENSMUSG00000024764	Naa40	1.73199	N(alpha)-acetyltransferase 40, NatD catalytic subunit(Naa40)	N-alpha-acetyltransferase that specifically mediates the acetylation of the N-terminal residues of histones H4 and H2A.
ENSMUSG00000001496	Nkx2-1	1.4222	NK2 homeobox 1	Transcription factor that binds and activates the promoter of thyroid specific genes such as thyroglobulin, thyroperoxidase, and thyrotropin receptor.
ENSMUSG00000067604	Nms	2.9744	neuromedin S(Nms)	Implicated in the regulation of circadian rhythms through autocrine and/or paracrine actions.
ENSMUSG00000067786	Nnat	1.56604	neuronatin(Nnat)	May function as a regulatory subunit of ion channels.
ENSMUSG00000059991	Nptx2	1.44824	neuronal pentraxin 2(Nptx2)	Likely to play role in the modification of cellular properties that underlie long-term plasticity.
ENSMUSG00000044014	Npy5r	2.61876	neuropeptide Y receptor Y5(Npy5r)	Receptor for neuropeptide Y and peptide YY.
ENSMUSG00000042359	Osbpl6	2.40584	oxysterol binding protein-like 6(Osbpl6)	Regulates cellular transport and efflux of cholesterol.
ENSMUSG00000074923	Pak6	1.07641	p21 protein (Cdc42/Rac)-activated kinase 6(Pak6)	Serine/threonine protein kinase that plays a role in the regulation of gene transcription.
ENSMUSG00000042323	Pbrm1	1.88291	polybromo 1(Pbrm1)	Acts as a negative regulator of cell proliferation.
ENSMUSG00000102748	Pcdhgb2	1.53113	protocadherin gamma subfamily B, 2(Pcdhgb2)	May be involved in the establishment and maintenance of specific neuronal connections in the brain.
ENSMUSG00000059173	Pde1a	1.18214	phosphodiesterase 1A, calmodulin-dependent(Pde1a)	Cyclic nucleotide phosphodiesterase with a dual-specificity for the second messengers cAMP and cGMP.
ENSMUSG00000029629	Phf14	1.43143	PHD finger protein 14(Phf14)	It enables protein, histone and metal ion binding.
ENSMUSG00000032405	Pias1	1.36516	protein inhibitor of activated STAT 1(Pias1)	Plays a crucial role as a transcriptional coregulation in various cellular pathways, including the STAT, the p53 and the steroid hormone signaling pathway.
ENSMUSG00000031834	Pik3r2	3.88636	phosphatidylinositol 3-kinase, regulatory subunit, polypeptide 2 (p85 beta)(Pik3r2)	Regulatory subunit of phosphoinositide-3-kinase (PI3K).
ENSMUSG00000029134	Plb1	1.1791	phospholipase B1(Plb1)	Has dual phospholipase and lysophospholipase activities toward diacylphospholipids.
ENSMUSG00000005225	Plekha8	3.41313	pleckstrin homology domain containing, family A (phosphoinositide binding specific) member 8(Plekha8)	Cargo transport protein that is required for apical transport from the Golgi complex.
ENSMUSG00000030546	Plin1	1.3305	perilipin 1(Plin1)	Modulator of adipocyte lipid metabolism.
ENSMUSG00000026458	Ppfia4	1.21249	protein tyrosine phosphatase, receptor type, f polypeptide (PTPRF), interacting protein (liprin), alpha 4(Ppfia4)	May regulate the disassembly of focal adhesions.
ENSMUSG00000032827	Ppp1r9a	2.83599	protein phosphatase 1, regulatory (inhibitor) subunit 9A(Ppp1r9a)	Binds to actin filaments (F-actin) and shows cross-linking activity.
ENSMUSG00000078816	Prkcg	1.18853	protein kinase C, gamma(Prkcg)	Stabilizes the core clock component ARNTL/BMAL1, resulting in phase resetting of the cerebral cortex clock.
ENSMUSG00000030069	Prok2	1.02927	prokineticin 2(Prok2)	May function as an output molecule from the suprachiasmatic nucleus (SCN) that transmits behavioral circadian rhythm.
ENSMUSG00000021009	Ptpn21	2.12105	protein tyrosine phosphatase, non-receptor type 21(Ptpn21)	It enables protein tyrosine phosphatase activity.
ENSMUSG00000055069	Rab39	1.059	RAB39, member RAS oncogene family(Rab39)	Plays a role in the maturation and acidification of phagosomes that engulf pathogens, such as S.aureus and M.tuberculosis.
ENSMUSG00000017491	Rarb	3.06608	retinoic acid receptor, beta(Rarb)	Receptor for retinoic acid.
ENSMUSG00000040782	Rfwd2	2.15767	ring finger and WD repeat domain 2(Rfwd2)	E3 ubiquitin-protein ligase that mediates ubiquitination and subsequent proteasomal degradation of target proteins.
ENSMUSG00000022018	Rgcc	1.1093	regulator of cell cycle(Rgcc)	Modulates the activity of cell cycle-specific kinases. Enhances CDK1 activity.
ENSMUSG00000095180	Rhox5	1.67801	reproductive homeobox 5(Rhox5)	Transcription factor maybe involved in reproductive processes.
ENSMUSG00000032217	Rnf111	1.47498	ring finger 111(Rnf111)	E3 ubiquitin-protein ligase.
ENSMUSG00000024290	Rock1	1.53125	Rho-associated coiled-coil containing protein kinase 1(Rock1)	Protein kinase which is a key regulator of the actin cytoskeleton and cell polarity.
	RP23.134H19.3	4.0296		Unclassified gene.
	RP23.8L20.6	1.07754		Unclassified gene.
ENSMUSG00000060090	Rp2h	1.02144	retinitis pigmentosa 2 homolog	Acts as a GTPase-activating protein (GAP) involved in trafficking between the Golgi and the ciliary membrane.
ENSMUSG00000038685	Rtel1	2.62743	regulator of telomere elongation helicase 1(Rtel1)	ATP-dependent DNA helicase implicated in telomere-length regulation, DNA repair and the maintenance of genomic stability.
ENSMUSG00000022437	Samm50	1.52785	SAMM50 sorting and assembly machinery component(Samm50)	Plays a crucial role in the maintenance of the structure of mitochondrial cristae and the proper assembly of the mitochondrial respiratory chain complexes.
ENSMUSG00000087064	Sap30bpos	1.24268	SAP30 binding protein, opposite strand	Antisense lncRNA gene.
ENSMUSG00000037071	Scd1	1.19747	stearoyl-Coenzyme A desaturase 1(Scd1)	Gives rise to a mixture of 16:1 and 18:1 unsaturated fatty acids.
ENSMUSG00000064329	Scn1a	1.11329	sodium channel, voltage-gated, type I, alpha(Scn1a)	Mediates the voltage-dependent sodium ion permeability of excitable membranes.
ENSMUSG00000029439	Sfswap	1.35081	splicing factor, suppressor of white-apricot homolog (Drosophila)(Sfswap)	Plays a role as an alternative splicing regulator.
ENSMUSG00000038738	Shank1	2.04893	SH3/ankyrin domain gene 1(Shank1)	Plays a role in the structural and functional organization of the dendritic spine and synaptic junction.
ENSMUSG00000096883	Shisa8	1.08055	shisa family member 8(Shisa8)	May regulate trafficking and current kinetics of AMPA-type glutamate receptor (AMPAR) at synapses.
ENSMUSG00000037112	Sik2	2.85456	salt inducible kinase 2(Sik2)	Phosphorylates 'Ser-794' of IRS1 in insulin-stimulated adipocytes, potentially modulating the efficiency of insulin signal transduction. Inhibits CREB activity by phosphorylating and repressing TORCs, the CREB-specific coactivators.
ENSMUSG00000021870	Slmap	2.32387	sarcolemma associated protein(Slmap)	May play a role during myoblast fusion.
ENSMUSG00000039354	Smarcal1	1.99924	SWI/SNF related matrix associated, actin dependent regulator of chromatin, subfamily a-like 1(Smarcal1)	May play an important role in DNA damage response by acting at stalled replication forks.
ENSMUSG00000065087	Snord22	1.2241	small nucleolar RNA, C/D box 22(Snord22)	It is a non-coding RNA (ncRNA) molecule which functions in the modification of other small nuclear RNAs (snRNAs).
ENSMUSG00000038145	Snrk	3.03467	SNF related kinase(Snrk)	Potential mediator of neuronal apoptosis. May play a role in hematopoietic cell proliferation or differentiation.
ENSMUSG00000022463	Srebf2	1.89181	sterol regulatory element binding factor 2(Srebf2)	Key transcription factor that regulates expression of genes involved in cholesterol biosynthesis.
ENSMUSG00000014813	Stc1	4.41273	stanniocalcin 1(Stc1)	Stimulates renal phosphate reabsorption, and could therefore prevent hypercalcemia.
ENSMUSG00000022329	Stk3	3.36652	serine/threonine kinase 3(Stk3)	Stress-activated, pro-apoptotic kinase which, following caspase-cleavage, enters the nucleus and induces chromatin condensation followed by internucleosomal DNA fragmentation.
ENSMUSG00000069631	Strada	3.36633	STE20-related kinase adaptor alpha(Strada)	Pseudokinase which, in complex with CAB39/MO25, binds to and activates STK11/LKB1.
ENSMUSG00000049858	Suox	1.05003	sulfite oxidase(Suox)	Enables protein binding, sulfide oxidase activity, heme binding and molybdenium ion binding.
ENSMUSG00000028172	Tacr3	2.2615	tachykinin receptor 3(Tacr3)	It is associated with G proteins that activate a phosphatidylinositol-calcium second messenger system.
ENSMUSG00000022241	Tars	1.72919	threonyl-tRNA synthetase(Tars)	Catalyzes the attachment of threonine to tRNA.
ENSMUSG00000040234	Tm7sf3	1.27044	transmembrane 7 superfamily member 3(Tm7sf3)	Is a downstream transcriptional target of p53/TP53, and acts as a pro-survival homeostatic factor that attenuates the development of cellular stress.
ENSMUSG00000054409	Tmem74	2.72631	transmembrane protein 74(Tmem74)	Plays an essential role in autophagy. TMEM74-induced autophagy may involve PI3K signal transduction.
ENSMUSG00000021573	Tppp	2.94702	tubulin polymerization promoting protein(Tppp)	Regulator of microtubule dynamics that plays a key role in myelination by promoting elongation of the myelin sheath.
ENSMUSG00000076498	Trbc2	1.02593	T cell receptor beta, constant 2	Alpha-beta T cell receptors are antigen specific receptors which are essential to the immune response and are present on the cell surface of T lymphocytes.
ENSMUSG00000020455	Trim11	1.60815	tripartite motif-containing 11(Trim11)	Mediates PAX6 ubiquitination leading to proteasomal degradation, thereby modulating cortical neurogenesis.
ENSMUSG00000021071	Trim9	1.19391	tripartite motif-containing 9(Trim9)	May play a role in regulation of neuronal functions and may also participate in the formation or breakdown of abnormal inclusions in neurodegenerative disorders.
ENSMUSG00000037824	Tspan14	1.07873	tetraspanin 14(Tspan14)	Regulates maturation and trafficking of the transmembrane metalloprotease ADAM10.
ENSMUSG00000038344	Txlng	1.26819	taxilin gamma(Txlng)	May be involved in intracellular vesicle traffic and cell cycle progression.
ENSMUSG00000032307	Ube2q2	1.09011	ubiquitin-conjugating enzyme E2Q family member 2(Ube2q2)	Accepts ubiquitin from the E1 complex and catalyzes its covalent attachment to other proteins.
ENSMUSG00000044308	Ubr3	1.01989	ubiquitin protein ligase E3 component n-recognin 3(Ubr3)	E3 ubiquitin-protein ligase which is a component of the N-end rule pathway.
ENSMUSG00000040455	Usp45	3.58212	ubiquitin specific petidase 45(Usp45)	Catalyzes the deubiquitination of SPDL1.
ENSMUSG00000004356	Utp20	3.87456	UTP20 small subunit processome component(Utp20)	Involved in 18S pre-rRNA processing.
ENSMUSG00000030534	Vps33b	3.16657	vacuolar protein sorting 33B(Vps33b)	Mediates phagolysosomal fusion in macrophages.
ENSMUSG00000024319	Vps52	1.79578	VPS52 GARP complex subunit(Vps52)	Acts as component of the GARP complex that is involved in retrograde transport from early and late endosomes to the trans-Golgi network (TGN).
ENSMUSG00000028753	Vwa5b1	1.37568	von Willebrand factor A domain containing 5B1(Vwa5b1)	Von Willebrand factor type A (vWA) domain was originally found in the blood coagulation protein von Willebrand factor (vWF).
	X1700025G04Rik	2.02442		Unclassified gene.
	X2210404O09Rik	1.98552		Unclassified gene.
	X2700049A03Rik	3.25697		Unclassified gene.
	X2700081O15Rik	2.44397		Unclassified gene.
	X3222401L13Rik	2.62731		Unclassified gene.
	X5730409E04Rik	1.07943		Unclassified gene.
	X9130017K11Rik	2.06956		Unclassified gene.
	X9430097D07Rik	1.31567		Unclassified gene.
ENSMUSG00000051951	Xkr4	1.25555	X-linked Kx blood group related 4(Xkr4)	It might be involved in phosphatidylserine exposure on apoptotic cell surface.
ENSMUSG00000024982	Zdhhc6	2.45101	zinc finger, DHHC domain containing 6(Zdhhc6)	Endoplasmic reticulum palmitoyl acyltransferase that mediates palmitoylation of proteins such as AMFR, CALX, ITPR1 and TFRC.
ENSMUSG00000051341	Zfp52	1.29432	zinc finger protein 52(Zfp52)	May be involved in transcriptional regulation.
ENSMUSG00000028840	Zfp593	1.07203	zinc finger protein 593(Zfp593)	Negatively modulates the DNA binding activity of Oct-2 and therefore its transcriptional regulatory activity.
ENSMUSG00000030757	Zkscan2	2.32962	zinc finger with KRAB and SCAN domains 2(Zkscan2)	May be involved in transcriptional regulation.
ENSMUSG00000022228	Zscan26	2.31912	zinc finger and SCAN domain containing 26(Zscan26)	It enables RNA polymerase II proximal promoter sequence-specific DNA binding.
